# Supplementary material for: A new genus of Gnorimoschemini (Lepidoptera, Gelechiidae, Gelechiinae) from the Atacama and Sechura deserts
Source: Zookeys. 2026 Jul 16;1285:41–59. doi: 10.3897/zookeys.1285.182943 (PMC13397070; doi:10.3897/zookeys.1285.182943)
Supplement: XML Treatment for Azaptilia [file zookeys.1285.182943-treatment1.xml]

<!DOCTYPE tp:taxon-treatment
  PUBLIC "-//TaxonX//DTD Taxonomic Treatment Publishing DTD v0 20100105//EN" "tax-treatment-NSO.dtd">
<tp:taxon-treatment xmlns:tp="http://www.plazi.org/taxpub"><tp:treatment-meta><kwd-group><label>Taxon classification</label><kwd>
                <named-content content-type="kingdom">Animalia</named-content>
              </kwd><kwd>
                <named-content content-type="order">Lepidoptera</named-content>
              </kwd><kwd>
                <named-content content-type="family">Gelechiidae</named-content>
              </kwd></kwd-group><mixed-citation publication-type="journal"><person-group><name><surname>Ampuero-Vega</surname><given-names>Jimena</given-names></name><name><surname>Campos-Soto</surname><given-names>Ricardo</given-names></name><name><surname>Vargas</surname><given-names>Hector A.</given-names></name></person-group><article-title>A new genus of <tp:taxon-name><tp:taxon-name-part taxon-name-part-type="tribe" reg="Gnorimoschemini">Gnorimoschemini</tp:taxon-name-part></tp:taxon-name> (<tp:taxon-name><tp:taxon-name-part taxon-name-part-type="order" reg="Lepidoptera">Lepidoptera</tp:taxon-name-part></tp:taxon-name>, <tp:taxon-name><tp:taxon-name-part taxon-name-part-type="family" reg="Gelechiidae">Gelechiidae</tp:taxon-name-part></tp:taxon-name>, <tp:taxon-name><tp:taxon-name-part taxon-name-part-type="subfamily" reg="Gelechiinae">Gelechiinae</tp:taxon-name-part></tp:taxon-name>) from the Atacama and Sechura deserts</article-title><source>Zookeys</source><day>16</day><month>07</month><year>2026</year><volume>1285</volume><fpage>41</fpage><lpage>59</lpage><pub-id pub-id-type="doi">10.3897/zookeys.1285.182943</pub-id></mixed-citation></tp:treatment-meta><tp:nomenclature><tp:taxon-name><object-id xmlns:xlink="http://www.w3.org/1999/xlink" content-type="arpha" xlink:type="simple">733459C2-B2B0-59F7-9F7F-1FDA48FA5F28</object-id>
                    		<tp:taxon-name-part taxon-name-part-type="genus" reg="Azaptilia">Azaptilia</tp:taxon-name-part>
                    	
                    		<object-id xmlns:xlink="http://www.w3.org/1999/xlink" content-type="zoobank" xlink:type="simple">https://zoobank.org/13787E45-8C89-4709-8430-8F10B07BDF7D</object-id>
                    	</tp:taxon-name><tp:taxon-authority>Vargas</tp:taxon-authority><tp:taxon-status xmlns:xlink="http://www.w3.org/1999/xlink" xlink:type="simple">gen. nov.</tp:taxon-status></tp:nomenclature><tp:treatment-sec sec-type="Type species"><title>Type species.</title><p><italic><tp:taxon-name><tp:taxon-name-part taxon-name-part-type="genus" reg="Azaptilia">Azaptilia</tp:taxon-name-part> <tp:taxon-name-part taxon-name-part-type="species" reg="azapensis">azapensis</tp:taxon-name-part></tp:taxon-name></italic> Vargas, sp. nov., designed here.</p></tp:treatment-sec><tp:treatment-sec sec-type="Etymology"><title>Etymology.</title><p>The genus name is derived from the name of the type locality (Azapa Valley) of the type species and “-ptilia”, a Latinization of the Greek word “πτίλον” (plumage). <italic><tp:taxon-name><tp:taxon-name-part taxon-name-part-type="genus" reg="Azaptilia">Azaptilia</tp:taxon-name-part></tp:taxon-name></italic> is considered feminine in gender.</p></tp:treatment-sec><tp:treatment-sec sec-type="Diagnosis"><title>Diagnosis.</title><p><italic><tp:taxon-name><tp:taxon-name-part taxon-name-part-type="genus" reg="Azaptilia">Azaptilia</tp:taxon-name-part></tp:taxon-name></italic> is recognized by the following combination of morphological characters: 1) scale tuft on male hindwing, 2) uncus with a triangular postero-medial projection, and 3) U-shaped gnathos. Among the South American <tp:taxon-name><tp:taxon-name-part taxon-name-part-type="tribe" reg="Gnorimoschemini">Gnorimoschemini</tp:taxon-name-part></tp:taxon-name>, the U-shaped gnathos of <italic><tp:taxon-name><tp:taxon-name-part taxon-name-part-type="genus" reg="Azaptilia">Azaptilia</tp:taxon-name-part></tp:taxon-name></italic> resembles that of members of <italic><tp:taxon-name><tp:taxon-name-part taxon-name-part-type="genus" reg="Phthorimaea">Phthorimaea</tp:taxon-name-part></tp:taxon-name></italic>, such as <italic><tp:taxon-name><tp:taxon-name-part taxon-name-part-type="genus" reg="Phthorimaea">Phthorimaea</tp:taxon-name-part> <tp:taxon-name-part taxon-name-part-type="species" reg="perfidiosa">perfidiosa</tp:taxon-name-part></tp:taxon-name></italic> Meyrick, 1917 from Colombia (<xref ref-type="bibr" rid="B30">Povolný 1967</xref>: fig. 103) and <italic><tp:taxon-name><tp:taxon-name-part taxon-name-part-type="genus" reg="Phthorimaea">Phthorimaea</tp:taxon-name-part> <tp:taxon-name-part taxon-name-part-type="species" reg="euchthonia">euchthonia</tp:taxon-name-part></tp:taxon-name></italic> Meyrick, 1939 from Argentina (<xref ref-type="bibr" rid="B30">Povolný 1967</xref>: fig. 104), and some representatives of <italic><tp:taxon-name><tp:taxon-name-part taxon-name-part-type="genus" reg="Scrobipalpula">Scrobipalpula</tp:taxon-name-part></tp:taxon-name></italic>, such as <italic><tp:taxon-name><tp:taxon-name-part taxon-name-part-type="genus" reg="Scrobipalpula">Scrobipalpula</tp:taxon-name-part> <tp:taxon-name-part taxon-name-part-type="species" reg="acuta">acuta</tp:taxon-name-part></tp:taxon-name></italic> Povolný, 1990 from Peru (<xref ref-type="bibr" rid="B35">Povolný 1990</xref>: fig. 47). However, these three species lack a scale tuft on their male hindwings. Furthermore, the triangular postero-medial projection of the uncus of <italic><tp:taxon-name><tp:taxon-name-part taxon-name-part-type="genus" reg="Azaptilia">Azaptilia</tp:taxon-name-part></tp:taxon-name></italic> contrasts with the truncate uncus in <italic><tp:taxon-name><tp:taxon-name-part taxon-name-part-type="genus" reg="Phthorimaea">P.</tp:taxon-name-part> <tp:taxon-name-part taxon-name-part-type="species" reg="perfidiosa">perfidiosa</tp:taxon-name-part></tp:taxon-name></italic> and <italic><tp:taxon-name><tp:taxon-name-part taxon-name-part-type="genus" reg="Phthorimaea">P.</tp:taxon-name-part> <tp:taxon-name-part taxon-name-part-type="species" reg="euchthonia">euchthonia</tp:taxon-name-part></tp:taxon-name></italic>, and the rounded tip of the uncus in <italic><tp:taxon-name><tp:taxon-name-part taxon-name-part-type="genus" reg="Scrobipalpula">S.</tp:taxon-name-part> <tp:taxon-name-part taxon-name-part-type="species" reg="acuta">acuta</tp:taxon-name-part></tp:taxon-name></italic>. The scale tuft on the male hindwing of <italic><tp:taxon-name><tp:taxon-name-part taxon-name-part-type="genus" reg="Azaptilia">Azaptilia</tp:taxon-name-part></tp:taxon-name></italic> resembles that described for <italic><tp:taxon-name><tp:taxon-name-part taxon-name-part-type="genus" reg="Symmetrischema">Symmetrischema</tp:taxon-name-part> <tp:taxon-name-part taxon-name-part-type="species" reg="nanum">nanum</tp:taxon-name-part></tp:taxon-name></italic> Povolný, 1989 and <italic><tp:taxon-name><tp:taxon-name-part taxon-name-part-type="genus" reg="Symmetrischema">Symmetrischema</tp:taxon-name-part> <tp:taxon-name-part taxon-name-part-type="species" reg="oblitum">oblitum</tp:taxon-name-part></tp:taxon-name></italic> Povolný, 1989 from Argentina (<xref ref-type="bibr" rid="B34">Povolný 1989</xref>). However, the U-shaped gnathos of <italic><tp:taxon-name><tp:taxon-name-part taxon-name-part-type="genus" reg="Azaptilia">Azaptilia</tp:taxon-name-part></tp:taxon-name></italic> contrasts with the narrow, short gnathos of these two species. The triangular postero-medial projection of the uncus of <italic><tp:taxon-name><tp:taxon-name-part taxon-name-part-type="genus" reg="Azaptilia">Azaptilia</tp:taxon-name-part></tp:taxon-name></italic> resembles the uncus of <italic><tp:taxon-name><tp:taxon-name-part taxon-name-part-type="genus" reg="Magnifacia">Magnifacia</tp:taxon-name-part> <tp:taxon-name-part taxon-name-part-type="species" reg="aulorrhoa">aulorrhoa</tp:taxon-name-part></tp:taxon-name></italic> (Meyrick, 1935) from southern Argentina (<xref ref-type="bibr" rid="B33">Povolný 1987</xref>: figs 73–75). However, the male of <italic><tp:taxon-name><tp:taxon-name-part taxon-name-part-type="genus" reg="Magnifacia">M.</tp:taxon-name-part> <tp:taxon-name-part taxon-name-part-type="species" reg="aulorrhoa">aulorrhoa</tp:taxon-name-part></tp:taxon-name></italic> lacks a tuft of scales on the hindwing, and has a Y-shaped gnathos in the genitalia.</p></tp:treatment-sec><tp:treatment-sec sec-type="Species included"><title>Species included.</title><p><italic><tp:taxon-name><tp:taxon-name-part taxon-name-part-type="genus" reg="Azaptilia">Azaptilia</tp:taxon-name-part></tp:taxon-name></italic> includes the following two species:</p><p><italic><tp:taxon-name><tp:taxon-name-part taxon-name-part-type="genus" reg="Azaptilia">Azaptilia</tp:taxon-name-part> <tp:taxon-name-part taxon-name-part-type="species" reg="azapensis">azapensis</tp:taxon-name-part></tp:taxon-name></italic> Vargas, sp. nov.</p><p><italic><tp:taxon-name><tp:taxon-name-part taxon-name-part-type="genus" reg="Azaptilia">Azaptilia</tp:taxon-name-part> <tp:taxon-name-part taxon-name-part-type="species" reg="trichinaspis">trichinaspis</tp:taxon-name-part></tp:taxon-name></italic> (Meyrick, 1917), comb. nov.</p></tp:treatment-sec><tp:treatment-sec sec-type="Distribution"><title>Distribution.</title><p><italic><tp:taxon-name><tp:taxon-name-part taxon-name-part-type="genus" reg="Azaptilia">Azaptilia</tp:taxon-name-part></tp:taxon-name></italic> is known from the arid environments of the Atacama (Chile) and Sechura (Peru) deserts.</p></tp:treatment-sec><ref-list><ref id="B30"><mixed-citation xmlns:xlink="http://www.w3.org/1999/xlink" xlink:type="simple">Povolný D (1967) Genitalia of some nearctic and neotropic members of the tribe <tp:taxon-name><tp:taxon-name-part taxon-name-part-type="tribe">Gnorimoschemini</tp:taxon-name-part></tp:taxon-name> (<tp:taxon-name><tp:taxon-name-part taxon-name-part-type="order">Lepidoptera</tp:taxon-name-part></tp:taxon-name>, <tp:taxon-name><tp:taxon-name-part taxon-name-part-type="family">Gelechiidae</tp:taxon-name-part></tp:taxon-name>). Acta Entomologica Musei Nationalis Pragae 37: 51–127.</mixed-citation></ref><ref id="B35"><mixed-citation xmlns:xlink="http://www.w3.org/1999/xlink" xlink:type="simple">Povolný D (1990) <tp:taxon-name><tp:taxon-name-part taxon-name-part-type="tribe">Gnorimoschemini</tp:taxon-name-part></tp:taxon-name> of Peru and Bolivia (<tp:taxon-name><tp:taxon-name-part taxon-name-part-type="order">Lepidoptera</tp:taxon-name-part></tp:taxon-name>, <tp:taxon-name><tp:taxon-name-part taxon-name-part-type="family">Gelechiidae</tp:taxon-name-part></tp:taxon-name>). Steenstrupia 16: 153–223.</mixed-citation></ref><ref id="B34"><mixed-citation xmlns:xlink="http://www.w3.org/1999/xlink" xlink:type="simple">Povolný D (1989) <tp:taxon-name><tp:taxon-name-part taxon-name-part-type="tribe">Gnorimoschemini</tp:taxon-name-part></tp:taxon-name> of southern South America V: Corrections and additions to parts I–III (<tp:taxon-name><tp:taxon-name-part taxon-name-part-type="class">Insecta</tp:taxon-name-part></tp:taxon-name>, <tp:taxon-name><tp:taxon-name-part taxon-name-part-type="order">Lepidoptera</tp:taxon-name-part></tp:taxon-name>, <tp:taxon-name><tp:taxon-name-part taxon-name-part-type="family">Gelechiidae</tp:taxon-name-part></tp:taxon-name>). Steenstrupia 15: 137–160.</mixed-citation></ref><ref id="B33"><mixed-citation xmlns:xlink="http://www.w3.org/1999/xlink" xlink:type="simple">Povolný D (1987) <tp:taxon-name><tp:taxon-name-part taxon-name-part-type="tribe">Gnorimoschemini</tp:taxon-name-part></tp:taxon-name> of southern South America III: the scrobipalpuloid genera (<tp:taxon-name><tp:taxon-name-part taxon-name-part-type="class">Insecta</tp:taxon-name-part></tp:taxon-name>, <tp:taxon-name><tp:taxon-name-part taxon-name-part-type="order">Lepidoptera</tp:taxon-name-part></tp:taxon-name>, <tp:taxon-name><tp:taxon-name-part taxon-name-part-type="family">Gelechiidae</tp:taxon-name-part></tp:taxon-name>). Steenstrupia 13: 1–91.</mixed-citation></ref></ref-list></tp:taxon-treatment>
