# Supplementary material for: A new genus of Gnorimoschemini (Lepidoptera, Gelechiidae, Gelechiinae) from the Atacama and Sechura deserts
Source: Zookeys. 2026 Jul 16;1285:41–59. doi: 10.3897/zookeys.1285.182943 (PMC13397070; doi:10.3897/zookeys.1285.182943)
Supplement: XML Treatment for Azaptilia azapensis [file zookeys.1285.182943-treatment2.xml]

<!DOCTYPE tp:taxon-treatment
  PUBLIC "-//TaxonX//DTD Taxonomic Treatment Publishing DTD v0 20100105//EN" "tax-treatment-NSO.dtd">
<tp:taxon-treatment xmlns:tp="http://www.plazi.org/taxpub"><tp:treatment-meta><kwd-group><label>Taxon classification</label><kwd>
                <named-content content-type="kingdom">Animalia</named-content>
              </kwd><kwd>
                <named-content content-type="order">Lepidoptera</named-content>
              </kwd><kwd>
                <named-content content-type="family">Gelechiidae</named-content>
              </kwd></kwd-group><mixed-citation publication-type="journal"><person-group><name><surname>Ampuero-Vega</surname><given-names>Jimena</given-names></name><name><surname>Campos-Soto</surname><given-names>Ricardo</given-names></name><name><surname>Vargas</surname><given-names>Hector A.</given-names></name></person-group><article-title>A new genus of <tp:taxon-name><tp:taxon-name-part taxon-name-part-type="tribe" reg="Gnorimoschemini">Gnorimoschemini</tp:taxon-name-part></tp:taxon-name> (<tp:taxon-name><tp:taxon-name-part taxon-name-part-type="order" reg="Lepidoptera">Lepidoptera</tp:taxon-name-part></tp:taxon-name>, <tp:taxon-name><tp:taxon-name-part taxon-name-part-type="family" reg="Gelechiidae">Gelechiidae</tp:taxon-name-part></tp:taxon-name>, <tp:taxon-name><tp:taxon-name-part taxon-name-part-type="subfamily" reg="Gelechiinae">Gelechiinae</tp:taxon-name-part></tp:taxon-name>) from the Atacama and Sechura deserts</article-title><source>Zookeys</source><day>16</day><month>07</month><year>2026</year><volume>1285</volume><fpage>41</fpage><lpage>59</lpage><pub-id pub-id-type="doi">10.3897/zookeys.1285.182943</pub-id></mixed-citation></tp:treatment-meta><tp:nomenclature><tp:taxon-name><object-id xmlns:xlink="http://www.w3.org/1999/xlink" content-type="arpha" xlink:type="simple">CB328CC9-69F6-5E1E-8B32-B89053E9DD36</object-id>
                    		<tp:taxon-name-part taxon-name-part-type="genus" reg="Azaptilia">Azaptilia</tp:taxon-name-part> <tp:taxon-name-part taxon-name-part-type="species" reg="azapensis">azapensis</tp:taxon-name-part>
                    	
                    		<object-id xmlns:xlink="http://www.w3.org/1999/xlink" content-type="zoobank" xlink:type="simple">https://zoobank.org/2E6E8F92-E26D-454C-9219-88D852A07608</object-id>
                    	</tp:taxon-name><tp:taxon-authority>Vargas</tp:taxon-authority><tp:taxon-status xmlns:xlink="http://www.w3.org/1999/xlink" xlink:type="simple">sp. nov.</tp:taxon-status><xref ref-type="fig" rid="F1">Figs 1</xref><xref ref-type="fig" rid="F2">, 2</xref><xref ref-type="fig" rid="F3">, 3</xref><xref ref-type="fig" rid="F4">, 4</xref><xref ref-type="fig" rid="F5">, 5</xref><xref ref-type="fig" rid="F6">, 6</xref><xref ref-type="fig" rid="F7">, 7</xref></tp:nomenclature><tp:treatment-sec sec-type="Type locality"><title>Type locality.</title><p>Azapa Valley (<named-content xmlns:xlink="http://www.w3.org/1999/xlink" content-type="dwc:verbatimCoordinates" xlink:type="simple">18°35'05"S, 69°52'19"W</named-content>), at about 1050 m elevation in the Atacama Desert, Arica Province, northern Chile.</p><fig id="F2" position="float" orientation="portrait"><object-id xmlns:xlink="http://www.w3.org/1999/xlink" content-type="doi" xlink:type="simple">10.3897/zookeys.1285.182943.figure2</object-id><object-id xmlns:xlink="http://www.w3.org/1999/xlink" content-type="arpha" xlink:type="simple">FE5C1152-8762-5094-8A7E-D87861C124D7</object-id><label>Figure 2.</label><caption><p>Habitus of <italic><tp:taxon-name><tp:taxon-name-part taxon-name-part-type="genus" reg="Azaptilia">Azaptilia</tp:taxon-name-part> <tp:taxon-name-part taxon-name-part-type="species" reg="azapensis">azapensis</tp:taxon-name-part></tp:taxon-name></italic> Vargas, gen. nov. et sp. nov. <bold>A</bold>. Holotype, male, dorsal; <bold>B</bold>. Paratype, female, dorsal. Scale bars: 1 mm (<bold>A, B</bold>).</p></caption><graphic xmlns:xlink="http://www.w3.org/1999/xlink" xlink:href="zookeys-1285-041_article-182943__-g002.jpg" id="oo_1717809.jpg" position="float" orientation="portrait" xlink:type="simple"><uri content-type="original_file" xlink:type="simple">https://binary.pensoft.net/fig/1717809</uri></graphic></fig><fig id="F3" position="float" orientation="portrait"><object-id xmlns:xlink="http://www.w3.org/1999/xlink" content-type="doi" xlink:type="simple">10.3897/zookeys.1285.182943.figure3</object-id><object-id xmlns:xlink="http://www.w3.org/1999/xlink" content-type="arpha" xlink:type="simple">99834B20-5C12-5F03-8E08-359C91D15EBC</object-id><label>Figure 3.</label><caption><p>Sexually dimorphic structures of the male of <italic><tp:taxon-name><tp:taxon-name-part taxon-name-part-type="genus" reg="Azaptilia">Azaptilia</tp:taxon-name-part> <tp:taxon-name-part taxon-name-part-type="species" reg="azapensis">azapensis</tp:taxon-name-part></tp:taxon-name></italic> Vargas, gen. nov. et sp. nov. <bold>A</bold>. Hindwing with scale tuft; <bold>B</bold>. Abdominal segment VIII, sternum to the left, tergum to the right. Scale bars: 1 mm (<bold>A</bold>); 0.2 mm (<bold>B</bold>).</p></caption><graphic xmlns:xlink="http://www.w3.org/1999/xlink" xlink:href="zookeys-1285-041_article-182943__-g003.jpg" id="oo_1717810.jpg" position="float" orientation="portrait" xlink:type="simple"><uri content-type="original_file" xlink:type="simple">https://binary.pensoft.net/fig/1717810</uri></graphic></fig><fig id="F4" position="float" orientation="portrait"><object-id xmlns:xlink="http://www.w3.org/1999/xlink" content-type="doi" xlink:type="simple">10.3897/zookeys.1285.182943.figure4</object-id><object-id xmlns:xlink="http://www.w3.org/1999/xlink" content-type="arpha" xlink:type="simple">A8A39910-B681-580C-87A8-F06591A7A9DB</object-id><label>Figure 4.</label><caption><p>Male genitalia of <italic><tp:taxon-name><tp:taxon-name-part taxon-name-part-type="genus" reg="Azaptilia">Azaptilia</tp:taxon-name-part> <tp:taxon-name-part taxon-name-part-type="species" reg="azapensis">azapensis</tp:taxon-name-part></tp:taxon-name></italic> Vargas, gen. nov. et sp. nov. <bold>A</bold>. Unrolled, phallus removed, left part ventral, right part dorsal; <bold>B</bold>. Phallus, lateral; <bold>C</bold>. Ventral view, phallus removed; <bold>D</bold>. Gnathos and culticulla; <bold>E</bold>. Vincular processes (central) and sacculus (lateral); <bold>F</bold>. Apex of the phallus. Scale bars: 0.2 mm (<bold>A–C</bold>); 0.1 mm (<bold>D–F</bold>).</p></caption><graphic xmlns:xlink="http://www.w3.org/1999/xlink" xlink:href="zookeys-1285-041_article-182943__-g004.jpg" id="oo_1717811.jpg" position="float" orientation="portrait" xlink:type="simple"><uri content-type="original_file" xlink:type="simple">https://binary.pensoft.net/fig/1717811</uri></graphic></fig><fig id="F5" position="float" orientation="portrait"><object-id xmlns:xlink="http://www.w3.org/1999/xlink" content-type="doi" xlink:type="simple">10.3897/zookeys.1285.182943.figure5</object-id><object-id xmlns:xlink="http://www.w3.org/1999/xlink" content-type="arpha" xlink:type="simple">E5B54384-4FD1-591D-AA28-1EB0B1FA04ED</object-id><label>Figure 5.</label><caption><p>Female genitalia of <italic><tp:taxon-name><tp:taxon-name-part taxon-name-part-type="genus" reg="Azaptilia">Azaptilia</tp:taxon-name-part> <tp:taxon-name-part taxon-name-part-type="species" reg="azapensis">azapensis</tp:taxon-name-part></tp:taxon-name></italic> Vargas, gen. nov. et sp. nov. <bold>A</bold>. Ventral view; <bold>B</bold>. Detail of the antrum; <bold>C</bold>. Colliculum; <bold>D</bold>. Signum. Scale bars: 1 mm (<bold>A</bold>); 0.1 mm (<bold>B–D</bold>).</p></caption><graphic xmlns:xlink="http://www.w3.org/1999/xlink" xlink:href="zookeys-1285-041_article-182943__-g005.jpg" id="oo_1717812.jpg" position="float" orientation="portrait" xlink:type="simple"><uri content-type="original_file" xlink:type="simple">https://binary.pensoft.net/fig/1717812</uri></graphic></fig><fig id="F6" position="float" orientation="portrait"><object-id xmlns:xlink="http://www.w3.org/1999/xlink" content-type="doi" xlink:type="simple">10.3897/zookeys.1285.182943.figure6</object-id><object-id xmlns:xlink="http://www.w3.org/1999/xlink" content-type="arpha" xlink:type="simple">2C4573E1-D9BF-5AC4-8707-18E4F099AED5</object-id><label>Figure 6.</label><caption><p>Natural history of <italic><tp:taxon-name><tp:taxon-name-part taxon-name-part-type="genus" reg="Azaptilia">Azaptilia</tp:taxon-name-part> <tp:taxon-name-part taxon-name-part-type="species" reg="azapensis">azapensis</tp:taxon-name-part></tp:taxon-name></italic> Vargas, gen. nov. et sp. nov. <bold>A</bold>. Type locality, Azapa Valley, Arica Province, northern Chile; <bold>B</bold>. Host plant, <italic><tp:taxon-name><tp:taxon-name-part taxon-name-part-type="genus" reg="Tessaria">Tessaria</tp:taxon-name-part> <tp:taxon-name-part taxon-name-part-type="species" reg="absinthioides">absinthioides</tp:taxon-name-part></tp:taxon-name></italic> (Hook. &amp; Arn.) DC. (<tp:taxon-name><tp:taxon-name-part taxon-name-part-type="family" reg="Asteraceae">Asteraceae</tp:taxon-name-part></tp:taxon-name>), at the type locality; <bold>C</bold>. Typical aspect of a leaf of <italic><tp:taxon-name><tp:taxon-name-part taxon-name-part-type="genus" reg="Tessaria">T.</tp:taxon-name-part> <tp:taxon-name-part taxon-name-part-type="species" reg="absinthioides">absinthioides</tp:taxon-name-part></tp:taxon-name></italic> mined by a larva of <italic><tp:taxon-name><tp:taxon-name-part taxon-name-part-type="genus" reg="Azaptilia">A.</tp:taxon-name-part> <tp:taxon-name-part taxon-name-part-type="species" reg="azapensis">azapensis</tp:taxon-name-part></tp:taxon-name></italic>.</p></caption><graphic xmlns:xlink="http://www.w3.org/1999/xlink" xlink:href="zookeys-1285-041_article-182943__-g006.jpg" id="oo_1717813.jpg" position="float" orientation="portrait" xlink:type="simple"><uri content-type="original_file" xlink:type="simple">https://binary.pensoft.net/fig/1717813</uri></graphic></fig><fig id="F7" position="float" orientation="portrait"><object-id xmlns:xlink="http://www.w3.org/1999/xlink" content-type="doi" xlink:type="simple">10.3897/zookeys.1285.182943.figure7</object-id><object-id xmlns:xlink="http://www.w3.org/1999/xlink" content-type="arpha" xlink:type="simple">56FC9A9D-D589-5E00-9219-BC1ECC2CFCAC</object-id><label>Figure 7.</label><caption><p>Distribution records of the two species of <italic><tp:taxon-name><tp:taxon-name-part taxon-name-part-type="genus" reg="Azaptilia">Azaptilia</tp:taxon-name-part></tp:taxon-name></italic> Vargas, gen. nov. Circle indicates the type locality of <italic><tp:taxon-name><tp:taxon-name-part taxon-name-part-type="genus" reg="Azaptilia">Azaptilia</tp:taxon-name-part> <tp:taxon-name-part taxon-name-part-type="species" reg="trichinaspis">trichinaspis</tp:taxon-name-part></tp:taxon-name></italic> (Meyrick, 1917) from the Sechura Desert, Peru. Triangle indicates the type locality of <italic><tp:taxon-name><tp:taxon-name-part taxon-name-part-type="genus" reg="Azaptilia">Azaptilia</tp:taxon-name-part> <tp:taxon-name-part taxon-name-part-type="species" reg="azapensis">azapensis</tp:taxon-name-part></tp:taxon-name></italic> sp. nov. from the Atacama Desert, Chile. Star indicates the sampling site of an unidentified leaf miner gelechiid associated with <italic><tp:taxon-name><tp:taxon-name-part taxon-name-part-type="genus" reg="Tessaria">Tessaria</tp:taxon-name-part> <tp:taxon-name-part taxon-name-part-type="species" reg="absinthioides">absinthioides</tp:taxon-name-part></tp:taxon-name></italic> (Hook. &amp; Arn.) DC. (<tp:taxon-name><tp:taxon-name-part taxon-name-part-type="family" reg="Asteraceae">Asteraceae</tp:taxon-name-part></tp:taxon-name>) in Central Chile.</p></caption><graphic xmlns:xlink="http://www.w3.org/1999/xlink" xlink:href="zookeys-1285-041_article-182943__-g007.jpg" id="oo_1717814.jpg" position="float" orientation="portrait" xlink:type="simple"><uri content-type="original_file" xlink:type="simple">https://binary.pensoft.net/fig/1717814</uri></graphic></fig></tp:treatment-sec><tp:treatment-sec sec-type="Type material"><title>Type material.</title><p><bold><italic>Holotype</italic></bold>. Chile • ♂; Azapa, Arica, December 2024; H.A. Vargas leg.; ex-larva; <italic><tp:taxon-name><tp:taxon-name-part taxon-name-part-type="genus" reg="Tessaria">Tessaria</tp:taxon-name-part> <tp:taxon-name-part taxon-name-part-type="species" reg="absinthioides">absinthioides</tp:taxon-name-part></tp:taxon-name></italic>; October 2024; “HOLOTYPE <italic><tp:taxon-name><tp:taxon-name-part taxon-name-part-type="genus" reg="Azaptilia">Azaptilia</tp:taxon-name-part> <tp:taxon-name-part taxon-name-part-type="species" reg="azapensis">azapensis</tp:taxon-name-part></tp:taxon-name></italic> Vargas” [red handwritten label]; IDEA-LEPI-2025-09; HAV-1876 [genitalia slide]; <abbrev xmlns:xlink="http://www.w3.org/1999/xlink" xlink:title="Barcode of Life Data System" xlink:type="simple">BOLD</abbrev> Process ID <ext-link xmlns:xlink="http://www.w3.org/1999/xlink" xlink:href="https://portal.boldsystems.org/result?query=NCMIC020-25%5Bids%5D" ext-link-type="uri" xlink:type="simple">NCMIC020-25</ext-link> (IDEA). <bold><italic>Paratypes</italic></bold>. Chile • 3♂ 3♀, same data as for the holotype IDEA-LEPI-2025-10 to IDEA-LEPI-2025-15; HAV-1877, 1878, 1879, 1884, 1885, 1890 [genitalia slides]; <abbrev xmlns:xlink="http://www.w3.org/1999/xlink" xlink:title="Barcode of Life Data System" xlink:type="simple">BOLD</abbrev> Process ID <ext-link xmlns:xlink="http://www.w3.org/1999/xlink" xlink:href="https://portal.boldsystems.org/result?query=NCMIC021-25%5Bids%5D" ext-link-type="uri" xlink:type="simple">NCMIC021-25</ext-link> (IDEA).</p></tp:treatment-sec><tp:treatment-sec sec-type="Diagnosis"><title>Diagnosis.</title><p><italic><tp:taxon-name><tp:taxon-name-part taxon-name-part-type="genus" reg="Azaptilia">Azaptilia</tp:taxon-name-part> <tp:taxon-name-part taxon-name-part-type="species" reg="azapensis">azapensis</tp:taxon-name-part></tp:taxon-name></italic> is recognized by the presence of a tuft of scales arising near the base of the costa on the upper surface of the male hindwings (Figs <xref ref-type="fig" rid="F2">2A</xref>, <xref ref-type="fig" rid="F3">3A</xref>); the relatively short vincular processes not overlapping the gnathos, and the suddenly narrowed tip of the vincular processes in the male genitalia (Fig. <xref ref-type="fig" rid="F4">4</xref>); and the elongated colliculum, about three times longer than wide, in the female genitalia (Fig. <xref ref-type="fig" rid="F5">5</xref>). The genitalia of <italic><tp:taxon-name><tp:taxon-name-part taxon-name-part-type="genus" reg="Azaptilia">A.</tp:taxon-name-part> <tp:taxon-name-part taxon-name-part-type="species" reg="azapensis">azapensis</tp:taxon-name-part></tp:taxon-name></italic> strongly resemble those of the only other congeneric <italic><tp:taxon-name><tp:taxon-name-part taxon-name-part-type="genus" reg="Azaptilia">A.</tp:taxon-name-part> <tp:taxon-name-part taxon-name-part-type="species" reg="trichinaspis">trichinaspis</tp:taxon-name-part></tp:taxon-name></italic>. However, the scale tuft arising posterior to the discal cell on the lower surface of the male hindwings (<xref ref-type="bibr" rid="B26">Meyrick 1917</xref>; <xref ref-type="bibr" rid="B6">Clarke 1969</xref>: plate 83, fig. 2); the longer, finger-like vincular processes overlapping the gnathos in the male genitalia (<xref ref-type="bibr" rid="B30">Povolný 1967</xref>: fig. 79); and the shorter, square-shaped colliculum in the female genitalia of <italic><tp:taxon-name><tp:taxon-name-part taxon-name-part-type="genus" reg="Azaptilia">A.</tp:taxon-name-part> <tp:taxon-name-part taxon-name-part-type="species" reg="trichinaspis">trichinaspis</tp:taxon-name-part></tp:taxon-name></italic> (<xref ref-type="bibr" rid="B30">Povolný 1967</xref>: fig. 78) clearly contrast with <italic><tp:taxon-name><tp:taxon-name-part taxon-name-part-type="genus" reg="Azaptilia">A.</tp:taxon-name-part> <tp:taxon-name-part taxon-name-part-type="species" reg="azapensis">azapensis</tp:taxon-name-part></tp:taxon-name></italic>.</p></tp:treatment-sec><tp:treatment-sec sec-type="Description"><title>Description.</title><p><bold>Male</bold> (forewing length 6.1–6.2 mm) (Figs <xref ref-type="fig" rid="F2">2</xref>, <xref ref-type="fig" rid="F3">3</xref>). Head. Frons and labial palp having yellowish-white scales with greyish-brown tip; vertex, maxillary palp and haustellum yellowish white; antenna yellowish white, filiform, length about two-thirds the forewing. Thorax. Yellowish-white scales with greyish-brown tip dorsally; yellowish-white laterally; fore- and midleg with yellowish-white scales with greyish-brown tip; hindleg yellowish white; forewing with yellowish-white scales with greyish-brown tip; fringe greyish brown; hindwing yellowish white; a tuft of scales (Figs <xref ref-type="fig" rid="F2">2A</xref>, <xref ref-type="fig" rid="F3">3A</xref>) arising near base of costa on upper surface and extending to about 2/3, light yellowish brown at base, gradually darkening towards tip, becoming black in distal half; fringe yellowish-white. Abdomen. Yellowish white; tergum VIII tongue-like, length in middle about 0.8 times maximum width, anterior margin broadly concave and strongly sclerotized, posterior margin rounded; sternum VIII semicircular, about 0.9 times the length and 1.3 times the wide of tergum VIII (Fig. <xref ref-type="fig" rid="F3">3B</xref>). <bold><italic>Male genitalia</italic></bold> (Fig. <xref ref-type="fig" rid="F4">4</xref>): Tegumen Y-shaped with deep and broadly concave anterior notch. Uncus a short transverse plate with broadly concave anterior margin, and a triangular postero-medial projection. Gnathos U-shaped, slightly widened in middle. Culticula with abundant microtrichia. Vinculum with deep posterior cleft in middle separating vincular processes, almost reaching posterior margin of saccus; vincular processes with suddenly narrowed tip, not overlapping gnathos; narrowed part of vincular processes setose and with acute apex. Saccus diamond-shaped with rounded anterior tip, about 1.2 times wider than long; partially separated from vinculum by straight oblique cuticular thickenings. Valva mostly narrow and straight; slightly widened and inwardly curved tip; medial third with setose inner side. Sacculus finger-like, setose, short, almost reaching tip of vincular processes. Phallus narrow, elongated, curved, similar in length to valva, with small semicircular projection and small sclerite at tip; coecum swollen.</p><p><bold>Female</bold> (Fig. <xref ref-type="fig" rid="F2">2B</xref>). Similar to male in size and coloration, but hindwing lacking tuft of scales, and abdominal segment VIII not modified as in male. <bold><italic>Female genitalia</italic></bold> (Fig. <xref ref-type="fig" rid="F5">5</xref>): Papillae anales broadly rounded posteriorly, with a few scattered setae. Posterior apophyses rod-shaped, narrow, length about 6.5 times the papillae anales, tip reaching near tip of antrum. Anterior apophyses rod-shaped, stout, length about 0.16 times the posterior apophyses. Tergum VIII interrupted mid-dorsally, latero-ventrally continuous with anterior apophyses and antrum. Antrum gradually narrowing forward; tip reaching about half the length of anterior apophysis; sclerotized lateral part irregularly sculptured; membranous medial part with microtrichia. Ductus bursae with short membranous posterior part and long colliculum about half the length of antrum; inception of ductus seminalis near tip of colliculum. Corpus bursae pear-shaped, mostly membranous, length about 0.6 times the posterior apophyses, with a slightly curved sword-shaped signum with acute tip.</p></tp:treatment-sec><tp:treatment-sec sec-type="Etymology"><title>Etymology.</title><p>The species name is derived from the name of the type locality (Azapa Valley).</p></tp:treatment-sec><tp:treatment-sec sec-type="Distribution and natural history"><title>Distribution and natural history</title><p><bold>(Figs <xref ref-type="fig" rid="F6">6</xref>, <xref ref-type="fig" rid="F7">7</xref>)</bold>. <italic><tp:taxon-name><tp:taxon-name-part taxon-name-part-type="genus" reg="Azaptilia">Azaptilia</tp:taxon-name-part> <tp:taxon-name-part taxon-name-part-type="species" reg="azapensis">azapensis</tp:taxon-name-part></tp:taxon-name></italic> is a little-known moth. It has been collected only at the type locality, the Azapa Valley, in the Atacama Desert, northern Chile. Its larvae are leaf miners on <italic><tp:taxon-name><tp:taxon-name-part taxon-name-part-type="genus" reg="Tessaria">T.</tp:taxon-name-part> <tp:taxon-name-part taxon-name-part-type="species" reg="absinthioides">absinthioides</tp:taxon-name-part></tp:taxon-name></italic>, a shrub occurring in Argentina, Bolivia, Chile, and Peru, whose Chilean range extends from 18 to 37°S, from sea level to approximately 3000 m altitude (<xref ref-type="bibr" rid="B41">Rodriguez et al. 2018</xref>).</p></tp:treatment-sec><tp:treatment-sec><!--Section generated to contain objects referenced in tp:taxon-treatment.--><fig id="F1" position="float" orientation="portrait"><object-id xmlns:xlink="http://www.w3.org/1999/xlink" content-type="doi" xlink:type="simple">10.3897/zookeys.1285.182943.figure1</object-id><object-id xmlns:xlink="http://www.w3.org/1999/xlink" content-type="arpha" xlink:type="simple">199707D7-C181-53A6-99A8-9B1C1488AB8E</object-id><label>Figure 1.</label><caption><p>Bayesian majority-rule consensus tree of <italic><tp:taxon-name><tp:taxon-name-part taxon-name-part-type="genus" reg="Azaptilia">Azaptilia</tp:taxon-name-part> <tp:taxon-name-part taxon-name-part-type="species" reg="azapensis">azapensis</tp:taxon-name-part></tp:taxon-name></italic> Vargas, gen. nov. et sp. nov. (bold) and representatives of <tp:taxon-name><tp:taxon-name-part taxon-name-part-type="tribe" reg="Gnorimoschemini">Gnorimoschemini</tp:taxon-name-part></tp:taxon-name> based on mitochondrial DNA sequences. The tree was rooted on <italic><tp:taxon-name><tp:taxon-name-part taxon-name-part-type="genus" reg="Gelechia">Gelechia</tp:taxon-name-part></tp:taxon-name></italic> Hübner, [1825], a member of <tp:taxon-name><tp:taxon-name-part taxon-name-part-type="tribe" reg="Gelechiini">Gelechiini</tp:taxon-name-part></tp:taxon-name>. Numbers above branches indicate node support (posterior probability) values ≥ 0.90. Numbers below branches indicate bootstrap support values ≥ 70 obtained in the maximum likelihood analysis.</p></caption><graphic xmlns:xlink="http://www.w3.org/1999/xlink" xlink:href="zookeys-1285-041_article-182943__-g001.jpg" id="oo_1717808.jpg" position="float" orientation="portrait" xlink:type="simple"><uri content-type="original_file" xlink:type="simple">https://binary.pensoft.net/fig/1717808</uri></graphic></fig></tp:treatment-sec><ref-list><ref id="B26"><mixed-citation xmlns:xlink="http://www.w3.org/1999/xlink" xlink:type="simple">Meyrick E (1917) Descriptions of South American Micro-<tp:taxon-name><tp:taxon-name-part taxon-name-part-type="order">Lepidoptera</tp:taxon-name-part></tp:taxon-name>. Transactions of the Entomological Society of London 65(1): 1–52. <ext-link xlink:href="10.1111/j.1365-2311.1917.tb01401.x" ext-link-type="doi" xlink:type="simple">https://doi.org/10.1111/j.1365-2311.1917.tb01401.x</ext-link></mixed-citation></ref><ref id="B6"><mixed-citation xmlns:xlink="http://www.w3.org/1999/xlink" xlink:type="simple">Clarke JFG (1969) Catalogue of the Type Specimens of Microlepidoptera in the British Museum (Natural History) described by Edward Meyrick (Vol. 7), <tp:taxon-name><tp:taxon-name-part taxon-name-part-type="family">Gelechiidae</tp:taxon-name-part></tp:taxon-name> (D-Z). Trustees of the British Museum (Natural History), London, 537 pp.</mixed-citation></ref><ref id="B30"><mixed-citation xmlns:xlink="http://www.w3.org/1999/xlink" xlink:type="simple">Povolný D (1967) Genitalia of some nearctic and neotropic members of the tribe <tp:taxon-name><tp:taxon-name-part taxon-name-part-type="tribe">Gnorimoschemini</tp:taxon-name-part></tp:taxon-name> (<tp:taxon-name><tp:taxon-name-part taxon-name-part-type="order">Lepidoptera</tp:taxon-name-part></tp:taxon-name>, <tp:taxon-name><tp:taxon-name-part taxon-name-part-type="family">Gelechiidae</tp:taxon-name-part></tp:taxon-name>). Acta Entomologica Musei Nationalis Pragae 37: 51–127.</mixed-citation></ref><ref id="B41"><mixed-citation xmlns:xlink="http://www.w3.org/1999/xlink" xlink:type="simple">Rodriguez R, Marticorena C, Alarcón D, Baeza C, Cavieres L, Finot VL, Fuentes N, Kiessling A, Mihoc M, Pauchard A, Ruiz E, Sanchez P, Marticorena A (2018) Catálogo de las plantas vasculares de Chile. Gayana. Botánica 75: 1–430. <ext-link xlink:href="10.4067/S0717-66432018000100001" ext-link-type="doi" xlink:type="simple">https://doi.org/10.4067/S0717-66432018000100001</ext-link></mixed-citation></ref></ref-list></tp:taxon-treatment>
