# Supplementary material for: A new genus of Gnorimoschemini (Lepidoptera, Gelechiidae, Gelechiinae) from the Atacama and Sechura deserts
Source: Zookeys. 2026 Jul 16;1285:41–59. doi: 10.3897/zookeys.1285.182943 (PMC13397070; doi:10.3897/zookeys.1285.182943)
Supplement: XML Treatment for Azaptilia trichinaspis [file zookeys.1285.182943-treatment3.xml]

<!DOCTYPE tp:taxon-treatment
  PUBLIC "-//TaxonX//DTD Taxonomic Treatment Publishing DTD v0 20100105//EN" "tax-treatment-NSO.dtd">
<tp:taxon-treatment xmlns:tp="http://www.plazi.org/taxpub"><tp:treatment-meta><kwd-group><label>Taxon classification</label><kwd>
                <named-content content-type="kingdom">Animalia</named-content>
              </kwd><kwd>
                <named-content content-type="order">Lepidoptera</named-content>
              </kwd><kwd>
                <named-content content-type="family">Gelechiidae</named-content>
              </kwd></kwd-group><mixed-citation publication-type="journal"><person-group><name><surname>Ampuero-Vega</surname><given-names>Jimena</given-names></name><name><surname>Campos-Soto</surname><given-names>Ricardo</given-names></name><name><surname>Vargas</surname><given-names>Hector A.</given-names></name></person-group><article-title>A new genus of <tp:taxon-name><tp:taxon-name-part taxon-name-part-type="tribe" reg="Gnorimoschemini">Gnorimoschemini</tp:taxon-name-part></tp:taxon-name> (<tp:taxon-name><tp:taxon-name-part taxon-name-part-type="order" reg="Lepidoptera">Lepidoptera</tp:taxon-name-part></tp:taxon-name>, <tp:taxon-name><tp:taxon-name-part taxon-name-part-type="family" reg="Gelechiidae">Gelechiidae</tp:taxon-name-part></tp:taxon-name>, <tp:taxon-name><tp:taxon-name-part taxon-name-part-type="subfamily" reg="Gelechiinae">Gelechiinae</tp:taxon-name-part></tp:taxon-name>) from the Atacama and Sechura deserts</article-title><source>Zookeys</source><day>16</day><month>07</month><year>2026</year><volume>1285</volume><fpage>41</fpage><lpage>59</lpage><pub-id pub-id-type="doi">10.3897/zookeys.1285.182943</pub-id></mixed-citation></tp:treatment-meta><tp:nomenclature><tp:taxon-name><object-id xmlns:xlink="http://www.w3.org/1999/xlink" content-type="arpha" xlink:type="simple">81CC838E-535F-51FD-A60D-6FE9C05FC1CC</object-id>
                    		<tp:taxon-name-part taxon-name-part-type="genus" reg="Azaptilia">Azaptilia</tp:taxon-name-part> <tp:taxon-name-part taxon-name-part-type="species" reg="trichinaspis">trichinaspis</tp:taxon-name-part>
                    	</tp:taxon-name><tp:taxon-authority>(Meyrick, 1917)</tp:taxon-authority><tp:taxon-status xmlns:xlink="http://www.w3.org/1999/xlink" xlink:type="simple">comb. nov.</tp:taxon-status><tp:nomenclature-citation-list><tp:nomenclature-citation><tp:taxon-name><tp:taxon-name-part taxon-name-part-type="genus" reg="Phthorimaea">Phthorimaea</tp:taxon-name-part> <tp:taxon-name-part taxon-name-part-type="species" reg="trichinaspis">trichinaspis</tp:taxon-name-part></tp:taxon-name><comment> Meyrick, 1917, p. 167.</comment></tp:nomenclature-citation><tp:nomenclature-citation><tp:taxon-name><tp:taxon-name-part taxon-name-part-type="genus" reg="Scrobipalpula">Scrobipalpula</tp:taxon-name-part> <tp:taxon-name-part taxon-name-part-type="species" reg="trichinaspis">trichinaspis</tp:taxon-name-part></tp:taxon-name><comment> (Meyrick, 1917): <xref ref-type="bibr" rid="B30">Povolný (1967)</xref>, p. 93; <xref ref-type="bibr" rid="B2">Becker (1984)</xref>, p. 47; <xref ref-type="bibr" rid="B17">Hobern et al. (2025)</xref>.</comment></tp:nomenclature-citation><tp:nomenclature-citation><tp:taxon-name><tp:taxon-name-part taxon-name-part-type="genus" reg="Gnorimoschema">Gnorimoschema</tp:taxon-name-part> <tp:taxon-name-part taxon-name-part-type="species" reg="trichinaspis">trichinaspis</tp:taxon-name-part></tp:taxon-name><comment> (Meyrick, 1917): <xref ref-type="bibr" rid="B6">Clarke (1969)</xref>, 167.</comment></tp:nomenclature-citation></tp:nomenclature-citation-list></tp:nomenclature><tp:treatment-sec sec-type="Type locality"><title>Type locality.</title><p>Peru, Lima (<xref ref-type="bibr" rid="B26">Meyrick 1917</xref>).</p></tp:treatment-sec><tp:treatment-sec sec-type="Diagnosis"><title>Diagnosis.</title><p>See that for <italic><tp:taxon-name><tp:taxon-name-part taxon-name-part-type="genus" reg="Azaptilia">A.</tp:taxon-name-part> <tp:taxon-name-part taxon-name-part-type="species" reg="azapensis">azapensis</tp:taxon-name-part></tp:taxon-name></italic>.</p></tp:treatment-sec><tp:treatment-sec sec-type="Distribution and natural history"><title>Distribution and natural history.</title><p>Only known from the type locality (<xref ref-type="bibr" rid="B26">Meyrick 1917</xref>) (Fig. <xref ref-type="fig" rid="F7">7</xref>). The type material was collected in August (<xref ref-type="bibr" rid="B26">Meyrick 1917</xref>).</p></tp:treatment-sec><tp:treatment-sec><!--Section generated to contain objects referenced in tp:taxon-treatment.--><fig id="F7" position="float" orientation="portrait"><object-id xmlns:xlink="http://www.w3.org/1999/xlink" content-type="doi" xlink:type="simple">10.3897/zookeys.1285.182943.figure7</object-id><object-id xmlns:xlink="http://www.w3.org/1999/xlink" content-type="arpha" xlink:type="simple">56FC9A9D-D589-5E00-9219-BC1ECC2CFCAC</object-id><label>Figure 7.</label><caption><p>Distribution records of the two species of <italic><tp:taxon-name><tp:taxon-name-part taxon-name-part-type="genus" reg="Azaptilia">Azaptilia</tp:taxon-name-part></tp:taxon-name></italic> Vargas, gen. nov. Circle indicates the type locality of <italic><tp:taxon-name><tp:taxon-name-part taxon-name-part-type="genus" reg="Azaptilia">Azaptilia</tp:taxon-name-part> <tp:taxon-name-part taxon-name-part-type="species" reg="trichinaspis">trichinaspis</tp:taxon-name-part></tp:taxon-name></italic> (Meyrick, 1917) from the Sechura Desert, Peru. Triangle indicates the type locality of <italic><tp:taxon-name><tp:taxon-name-part taxon-name-part-type="genus" reg="Azaptilia">Azaptilia</tp:taxon-name-part> <tp:taxon-name-part taxon-name-part-type="species" reg="azapensis">azapensis</tp:taxon-name-part></tp:taxon-name></italic> sp. nov. from the Atacama Desert, Chile. Star indicates the sampling site of an unidentified leaf miner gelechiid associated with <italic><tp:taxon-name><tp:taxon-name-part taxon-name-part-type="genus" reg="Tessaria">Tessaria</tp:taxon-name-part> <tp:taxon-name-part taxon-name-part-type="species" reg="absinthioides">absinthioides</tp:taxon-name-part></tp:taxon-name></italic> (Hook. &amp; Arn.) DC. (<tp:taxon-name><tp:taxon-name-part taxon-name-part-type="family" reg="Asteraceae">Asteraceae</tp:taxon-name-part></tp:taxon-name>) in Central Chile.</p></caption><graphic xmlns:xlink="http://www.w3.org/1999/xlink" xlink:href="zookeys-1285-041_article-182943__-g007.jpg" id="oo_1717814.jpg" position="float" orientation="portrait" xlink:type="simple"><uri content-type="original_file" xlink:type="simple">https://binary.pensoft.net/fig/1717814</uri></graphic></fig></tp:treatment-sec><ref-list><ref id="B30"><mixed-citation xmlns:xlink="http://www.w3.org/1999/xlink" xlink:type="simple">Povolný D (1967) Genitalia of some nearctic and neotropic members of the tribe <tp:taxon-name><tp:taxon-name-part taxon-name-part-type="tribe">Gnorimoschemini</tp:taxon-name-part></tp:taxon-name> (<tp:taxon-name><tp:taxon-name-part taxon-name-part-type="order">Lepidoptera</tp:taxon-name-part></tp:taxon-name>, <tp:taxon-name><tp:taxon-name-part taxon-name-part-type="family">Gelechiidae</tp:taxon-name-part></tp:taxon-name>). Acta Entomologica Musei Nationalis Pragae 37: 51–127.</mixed-citation></ref><ref id="B2"><mixed-citation xmlns:xlink="http://www.w3.org/1999/xlink" xlink:type="simple">Becker VO (1984) <tp:taxon-name><tp:taxon-name-part taxon-name-part-type="family">Gelechiidae</tp:taxon-name-part></tp:taxon-name>. In: Heppner JB (Ed.) Atlas of Neotropical <tp:taxon-name><tp:taxon-name-part taxon-name-part-type="order">Lepidoptera</tp:taxon-name-part></tp:taxon-name>, Checklist, Part 1, <tp:taxon-name><tp:taxon-name-part taxon-name-part-type="superfamily">Micropterigoidea</tp:taxon-name-part></tp:taxon-name> – <tp:taxon-name><tp:taxon-name-part taxon-name-part-type="superfamily">Immoidea</tp:taxon-name-part></tp:taxon-name>. Dr W. Junk Publishers, The Hague, 44–53. <ext-link xlink:href="10.1163/9789004630567_004" ext-link-type="doi" xlink:type="simple">https://doi.org/10.1163/9789004630567_004</ext-link></mixed-citation></ref><ref id="B17"><mixed-citation xmlns:xlink="http://www.w3.org/1999/xlink" xlink:type="simple">Hobern D, Sattler K, Lee S (2025) Catalogue of World <tp:taxon-name><tp:taxon-name-part taxon-name-part-type="family">Gelechiidae</tp:taxon-name-part></tp:taxon-name> (version 1.1.25.123). In: Bánki O, Roskov Y, Döring M, Ower G, Hernández Robles DR, Plata Corredor CA, Stjernegaard Jeppesen T, Örn A, Pape T, Hobern D, Garnett S, Little H, DeWalt RE, Miller J, Orrell T, Aalbu R, Abbott J, Aedo C, Aescht E et al. (Eds) Catalogue of Life (Version 2025-08-20). Catalogue of Life Foundation, Amsterdam, Netherlands. <ext-link xlink:href="10.48580/dgr6n-4th" ext-link-type="doi" xlink:type="simple">https://doi.org/10.48580/dgr6n-4th</ext-link></mixed-citation></ref><ref id="B6"><mixed-citation xmlns:xlink="http://www.w3.org/1999/xlink" xlink:type="simple">Clarke JFG (1969) Catalogue of the Type Specimens of Microlepidoptera in the British Museum (Natural History) described by Edward Meyrick (Vol. 7), <tp:taxon-name><tp:taxon-name-part taxon-name-part-type="family">Gelechiidae</tp:taxon-name-part></tp:taxon-name> (D-Z). Trustees of the British Museum (Natural History), London, 537 pp.</mixed-citation></ref><ref id="B26"><mixed-citation xmlns:xlink="http://www.w3.org/1999/xlink" xlink:type="simple">Meyrick E (1917) Descriptions of South American Micro-<tp:taxon-name><tp:taxon-name-part taxon-name-part-type="order">Lepidoptera</tp:taxon-name-part></tp:taxon-name>. Transactions of the Entomological Society of London 65(1): 1–52. <ext-link xlink:href="10.1111/j.1365-2311.1917.tb01401.x" ext-link-type="doi" xlink:type="simple">https://doi.org/10.1111/j.1365-2311.1917.tb01401.x</ext-link></mixed-citation></ref></ref-list></tp:taxon-treatment>
